# Supplementary material for: Galanin 2 Receptor: A Novel Target for a Subset of Pancreatic Ductal Adenocarcinoma
Source: Int J Mol Sci. 2023 Jun 15;24(12):10193. doi: 10.3390/ijms241210193 (PMC10299363; doi:10.3390/ijms241210193)
Supplement: Supplementary file 1 [file ijms-24-10193-s001.zip]

Archive with 1 entries (1 files):
- ijms-2420079-supplementary.pdf
